# Supplementary material for: Fabrication of Low-Cost Porous Carbon Polypropylene Composite Sheets with High Photothermal Conversion Performance for Solar Steam Generation
Source: Polymers (Basel). 2024 Oct 4;16(19):2813. doi: 10.3390/polym16192813 (PMC11479202; doi:10.3390/polym16192813)
Supplement: Supplementary file 1 [file polymers-16-02813-s001.zip]

Archive with 1 entries (1 files):
- polymers-3232274-supplementary.pdf
